# Supplementary material for: Housekeeping protein-coding genes interrogated with tissue and individual variations
Source: Sci Rep. 2024 May 30;14:12454. doi: 10.1038/s41598-024-63269-4 (PMC11139953; doi:10.1038/s41598-024-63269-4)
Supplement: Supplementary file 1 — Supplementary Information 1. [file 41598_2024_63269_MOESM1_ESM.xlsx]

## Sheet: 335_HKgenes_Gini_index-subject
Gene_symbol	Gini_index-subject	Average_Expression_TPM	Gini_index-tissue_average	Count_of _tissues_with_Gini_index-tissue<=0.2
AAMP	0.191048	111.791	0.114173	27
ABCB7	0.198319	17.2698	0.1395	27
ACP1	0.193208	46.7128	0.12088	27
AIMP1	0.190627	32.7281	0.120088	27
AKT1S1	0.191497	23.8938	0.127667	27
ANAPC11	0.19924	41.2038	0.128511	27
ANKRD17	0.19871	20.9159	0.134828	26
AP3S2	0.16722	14.8737	0.12491	26
ARF1	0.185973	267.158	0.112266	26
ARFGAP2	0.189709	71.4023	0.11946	27
ARL6IP4	0.199772	292.777	0.128747	26
ATG4A	0.190067	11.4532	0.127399	26
ATP5E	0.198372	79.7682	0.13203	27
ATP5F1	0.188012	77.9737	0.131124	25
ATP5G2	0.17297	155.419	0.125925	27
ATP5J2	0.196089	85.2901	0.140657	26
ATP5L	0.1731	93.8125	0.123504	26
ATP5O	0.198974	177.825	0.126126	26
ATP5SL	0.177336	35.4163	0.125654	27
BABAM1	0.163546	63.1154	0.113291	27
BCKDK	0.182917	41.5748	0.138194	25
BMS1	0.192044	15.9775	0.13344	25
C10orf76	0.183179	19.7526	0.125322	25
C14orf2	0.19011	45.8718	0.119453	27
C19orf53	0.198722	100.482	0.1399	26
C1orf43	0.180241	113.612	0.122077	26
C5orf22	0.196328	9.43746	0.155107	24
C6orf203	0.197528	11.9832	0.141281	25
C9orf78	0.18689	25.3797	0.118909	27
CCDC58	0.188836	11.3739	0.152357	26
CCT8	0.188025	89.6345	0.150902	25
CDC123	0.198011	59.3735	0.142344	24
CHCHD1	0.18891	28.5659	0.131597	27
CHCHD2	0.192162	368.891	0.135069	26
CHCHD4	0.191993	15.4599	0.162123	21
CHMP2A	0.173039	102.094	0.11562	26
CHMP4B	0.195643	181.413	0.133827	25
CHMP6	0.195688	19.727	0.137508	26
CIAO1	0.17787	43.5676	0.123567	27
CINP	0.183586	12.2835	0.117983	27
CLNS1A	0.191998	29.6489	0.130536	26
CLPP	0.162238	62.9715	0.132161	26
CLPTM1	0.192883	73.1506	0.129201	24
COMMD3	0.188611	35.94	0.135344	27
COMMD9	0.193937	9.79687	0.13419	26
COPS6	0.184108	118.308	0.12699	23
COPS7A	0.188743	51.8864	0.13161	26
COPZ1	0.196244	63.6691	0.115699	26
COX16	0.167655	32.2606	0.127873	27
COX4I1	0.17499	189.643	0.11001	27
CRCP	0.198749	22.6744	0.131533	25
CSNK2A1	0.172885	31.4163	0.118687	27
CTDNEP1	0.198794	139.956	0.109014	27
DAP3	0.165515	37.8078	0.126522	25
DCAF11	0.196381	44.3193	0.131681	26
DCTN2	0.179252	113.319	0.121203	25
DCTN4	0.192521	26.2125	0.134578	26
DDX1	0.19178	69.4606	0.147176	25
DENR	0.194401	36.3898	0.137549	26
DLST	0.170477	95.1041	0.112666	27
DNAJA2	0.159722	35.9694	0.123107	26
DNAJA3	0.196388	37.0638	0.131177	27
DNAJC11	0.17387	18.9498	0.135684	24
DNAJC7	0.174492	47.1063	0.12137	26
DPM1	0.188468	51.4864	0.129389	27
DSCR3	0.191649	18.126	0.130056	26
EDF1	0.177133	281.618	0.118167	27
EI24	0.197771	63.27	0.129297	26
EIF2AK1	0.181395	47.9047	0.122209	27
EIF3I	0.195233	168.335	0.13644	26
EIF3K	0.179996	150.725	0.115804	26
EIF4E2	0.188618	21.9584	0.117752	26
EIF4H	0.185871	201.49	0.11986	26
ELAC2	0.176029	45.0263	0.134565	26
ELP3	0.193625	14.2155	0.141637	25
EMC4	0.17537	58.5006	0.121649	26
EMC8	0.191975	18.7891	0.129462	26
EPN1	0.178233	22.754	0.12376	26
ERAL1	0.171651	47.3165	0.116965	27
EXOC4	0.195972	15.8002	0.134299	27
EXOSC1	0.190937	26.879	0.126595	25
FAM120A	0.199997	45.6754	0.137811	26
FIS1	0.187957	110.559	0.125762	27
GABARAP	0.199036	310.039	0.120369	27
GADD45GIP1	0.183921	58.9638	0.153349	24
GBF1	0.19154	45.1207	0.117681	26
GFM2	0.195262	15.951	0.147043	24
GLYR1	0.176272	55.1672	0.121044	26
GOSR1	0.197185	11.9248	0.12347	27
GPN1	0.191659	29.8152	0.130224	26
GPS1	0.199137	71.2562	0.114603	27
GRSF1	0.189553	25.6215	0.123039	27
GSPT1	0.195132	34.1399	0.141513	26
HAX1	0.188778	101.317	0.130744	26
HDHD5	0.174615	28.6372	0.134325	26
HDLBP	0.185898	117.659	0.129896	26
HIGD2A	0.192952	186.139	0.12852	27
HINT1	0.166072	159.996	0.127189	27
HMCES	0.193183	37.7043	0.119128	26
IBTK	0.199112	20.4099	0.142661	26
IDH3B	0.162526	95.6096	0.110791	27
IDH3G	0.169944	55.2005	0.112125	26
IER3IP1	0.187323	16.7358	0.134582	27
IMP4	0.182689	42.0646	0.157249	24
IWS1	0.185387	31.2692	0.128689	26
JTB	0.198183	176.353	0.12647	27
KPNA6	0.190674	29.0165	0.137219	24
LAMTOR2	0.175175	35.5911	0.135055	27
LAMTOR5	0.173108	82.3157	0.126108	26
LARP1	0.190954	56.4973	0.134188	25
LINC00493	0.186853	40.6144	0.131249	27
LSM3	0.177121	19.2737	0.129306	27
LSM5	0.190698	11.6045	0.136971	27
MAIP1	0.18813	16.8022	0.143326	26
MAP2K2	0.182505	96.1987	0.122404	26
MAPKAP1	0.181339	26.457	0.146354	23
MCRS1	0.197006	47.1316	0.118965	27
MCTS1	0.192899	16.0869	0.138197	26
MED11	0.196882	22.9315	0.135774	26
METAP2	0.197351	37.2654	0.140958	23
METTL2A	0.176858	6.48008	0.135501	27
METTL2B	0.18094	6.68985	0.135307	27
MFN1	0.199255	21.5976	0.142427	24
MINOS1	0.191516	23.4659	0.13005	26
MLF2	0.192021	113.954	0.117459	26
MRM2	0.199432	15.3919	0.149287	26
MRPL10	0.184462	38.5798	0.133408	25
MRPL11	0.181534	22.2445	0.131172	26
MRPL16	0.174999	50.3032	0.121623	27
MRPL2	0.159998	30.7466	0.116981	27
MRPL20	0.168124	69.3195	0.126538	27
MRPL21	0.190166	23.3958	0.149676	26
MRPL22	0.186527	10.919	0.124192	26
MRPL24	0.197116	46.3516	0.1499	25
MRPL27	0.170679	22.9194	0.134459	26
MRPL28	0.199394	64.7166	0.122997	26
MRPL30	0.186758	17.5843	0.139924	26
MRPL37	0.182203	44.3603	0.126707	26
MRPL38	0.173373	52.2027	0.120438	27
MRPL4	0.190884	34.3002	0.137263	27
MRPL44	0.181823	26.188	0.149148	24
MRPL45	0.194195	35.8079	0.144201	26
MRPL52	0.197239	42.9483	0.152863	26
MRPL57	0.199147	30.5942	0.133658	27
MRPL58	0.189088	31.1431	0.138806	25
MRPL9	0.188352	53.2388	0.130913	26
MRPS11	0.194104	9.2052	0.138937	26
MRPS16	0.179164	37.83	0.134203	26
MRPS17	0.195607	15.2454	0.153059	24
MRPS18C	0.191801	10.8388	0.153122	23
MRPS2	0.161484	28.3488	0.129844	27
MRPS22	0.188183	18.5922	0.134308	26
MRPS24	0.18669	87.0023	0.127206	27
MRPS27	0.17748	29.834	0.132314	26
MRPS30	0.173445	9.99073	0.137293	26
MRPS34	0.192124	84.7166	0.142477	27
MRPS36	0.183638	23.7818	0.131175	27
MRPS5	0.184669	60.1638	0.134185	26
MRPS7	0.18518	37.3597	0.124406	27
MRS2	0.183515	14.3497	0.137024	26
MTIF2	0.176252	18.1363	0.141569	24
MUL1	0.186818	30.0246	0.141889	26
NAP1L4	0.198907	74.6468	0.113811	27
NARS	0.190359	80.4924	0.152022	25
NAXE	0.197654	53.7959	0.136807	27
NCBP2-AS2	0.198509	33.1591	0.158075	27
NDUFA10	0.17814	39.037	0.112765	27
NDUFA11	0.193707	43.6134	0.129953	26
NDUFA2	0.170684	49.1058	0.117365	27
NDUFAF8	0.195083	25.1773	0.159746	24
NDUFB4	0.190421	91.1267	0.125633	26
NDUFB7	0.183385	237.847	0.134521	27
NDUFB8	0.190308	142.265	0.118883	26
NDUFS3	0.193908	44.7728	0.122468	27
NDUFS6	0.188411	53.9254	0.136904	27
NDUFV1	0.173091	156.851	0.120212	27
NEDD8	0.178781	48.4841	0.125857	26
NELFB	0.193117	61.665	0.117716	26
NFYC	0.190179	28.0251	0.116886	27
NOP9	0.199444	15.8358	0.146763	24
NSFL1C	0.198053	33.8728	0.121922	25
NSUN2	0.196961	42.2561	0.137795	27
NTPCR	0.192982	4.36754	0.139878	26
NUBP2	0.194646	27.8769	0.131772	27
OAZ1	0.184659	626.475	0.12641	27
OCIAD1	0.190381	72.3187	0.121389	27
OPA1	0.180137	18.7927	0.141399	25
OSBP	0.184735	37.2494	0.12822	26
OXA1L	0.177268	77.6989	0.12054	27
PARL	0.189691	44.987	0.130658	27
PDAP1	0.18413	78.8086	0.121494	25
PDCD2	0.188285	15.071	0.124005	26
PEX2	0.197695	15.0007	0.131759	27
PFDN1	0.194982	57.6628	0.127961	25
PHB2	0.190658	184.821	0.121261	27
PHF5A	0.194917	35.4646	0.13022	25
PLA2G12A	0.190524	14.2893	0.135951	26
PMPCA	0.169553	39.5557	0.109854	27
PMPCB	0.191767	46.2083	0.125527	27
POLR2B	0.185977	49.1572	0.150524	24
POLR2C	0.198153	55.3379	0.121411	27
POLR2E	0.187673	83.3075	0.127556	26
POLR2J	0.173983	46.0727	0.12174	27
POP4	0.188135	9.43731	0.129883	25
PPP1CC	0.19983	53.6349	0.1311	25
PPP2CA	0.194528	49.0502	0.14139	27
PPP5C	0.193338	51.8109	0.130932	25
PPP6C	0.199036	33.4096	0.12178	27
PRCC	0.178493	49.4052	0.114732	26
PRKAG1	0.175926	42.2193	0.123634	26
PSMA1	0.18792	72.3205	0.131025	24
PSMA2	0.186384	34.8529	0.135222	25
PSMA5	0.191291	19.7659	0.14847	24
PSMB1	0.196216	114.58	0.122879	26
PSMB2	0.188377	29.6012	0.136966	24
PSMB3	0.199697	139.708	0.157515	23
PSMB4	0.193866	295.441	0.126507	24
PSMB7	0.183042	99.2433	0.122696	26
PSMC2	0.197259	46.3736	0.13884	25
PSMC4	0.198209	83.2145	0.151141	23
PSMC5	0.194791	168.452	0.13423	24
PSMC6	0.181486	25.6424	0.124911	27
PSMD13	0.180418	96.4159	0.121557	25
RAB1B	0.178707	171.723	0.11011	27
RAB7A	0.198684	212.772	0.126084	25
RARS	0.196162	43.3609	0.132445	25
RBX1	0.175285	67.2132	0.125288	27
RER1	0.189543	61.0628	0.111	27
RIOK2	0.199639	7.90265	0.143165	25
RNF10	0.195399	91.2468	0.125609	26
RNF167	0.187548	106.342	0.121642	26
RNF181	0.193686	76.9137	0.134324	25
RNF7	0.195275	37.9958	0.119941	26
RRP36	0.186789	31.3798	0.129559	26
RTCA	0.163588	20.397	0.131342	27
RTFDC1	0.191014	61.2547	0.118211	25
SAP18	0.185521	64.1645	0.124134	26
SCAMP3	0.181864	48.3028	0.120967	26
SCO1	0.183572	7.48394	0.133839	27
SCYL1	0.19086	77.989	0.12307	27
SDHAF2	0.178208	25.2536	0.115647	27
SDHC	0.168448	12.8867	0.1161	27
SF3B5	0.191073	149.773	0.131851	26
SGTA	0.18765	57.4114	0.131154	25
SLC25A26	0.185521	8.97078	0.135466	25
SLC25A3	0.187691	111.019	0.123417	26
SLC35A4	0.198147	53.3612	0.121803	27
SLC35E1	0.18783	18.3115	0.137131	26
SLIRP	0.190925	28.65	0.145204	26
SMDT1	0.184843	63.5498	0.136948	26
SMG5	0.195864	63.9958	0.145104	25
SNAPIN	0.19359	39.9497	0.134744	23
SNF8	0.177305	24.9983	0.123284	26
SNRNP35	0.199912	12.5755	0.129401	27
SNRPD3	0.195502	67.3696	0.127154	27
SNU13	0.195936	74.0756	0.130378	26
SPAG7	0.199476	39.3661	0.128142	27
SRP68	0.182758	60.8295	0.126844	25
SRP9	0.179722	120.799	0.134479	26
SSBP1	0.194354	55.7922	0.142389	25
SSU72	0.166292	47.6398	0.105386	27
STOML2	0.167135	76.0954	0.132673	26
STRAP	0.185751	111.281	0.14977	25
STUB1	0.188757	80.5915	0.128509	26
SUCLG1	0.196663	66.2693	0.130849	25
SUMO1	0.193048	61.6873	0.131924	27
SUMO3	0.193186	73.1061	0.131655	26
SUPT4H1	0.18412	60.7773	0.11636	27
SUPV3L1	0.198155	21.8934	0.13183	27
SURF1	0.179848	48.0852	0.130053	27
TARS2	0.19425	21.7771	0.140549	26
TBRG4	0.197682	38.3705	0.13477	25
TFG	0.192398	42.3237	0.123459	27
THAP4	0.167426	39.3463	0.118151	27
THOC7	0.19917	47.3639	0.141387	25
TIMM10	0.194536	38.2528	0.168018	24
TIMM17A	0.188414	26.175	0.161656	23
TIMM17B	0.176033	30.5502	0.127647	27
TIMM22	0.182653	14.6334	0.134481	27
TIMM29	0.189327	14.919	0.12534	27
TIMM44	0.190956	39.0926	0.1365	26
TIMMDC1	0.192573	64.302	0.131835	26
TIPRL	0.194851	22.1606	0.141346	25
TM9SF4	0.19892	43.4617	0.111767	27
TMEM126A	0.19207	38.6322	0.144859	26
TMEM131	0.18923	25.1803	0.125735	26
TMEM186	0.188276	11.6965	0.148146	24
TMEM203	0.180523	47.268	0.118735	27
TMEM223	0.199225	13.5099	0.143427	26
TMEM261	0.192041	22.6739	0.138117	27
TNPO3	0.191076	25.1135	0.134676	25
TOMM22	0.185792	40.5582	0.133415	26
TOMM5	0.193865	20.62	0.153677	25
TOMM6	0.193523	235.22	0.121828	27
TOMM70	0.188523	36.1662	0.142511	24
TOX4	0.181459	36.1561	0.12286	25
TRPC4AP	0.195532	92.7358	0.119217	27
TSG101	0.177848	37.9401	0.114384	26
TSR3	0.174494	65.8156	0.135733	27
TTC1	0.182327	50.5266	0.134214	26
TUFM	0.150176	153.184	0.118426	27
TXN2	0.175663	73.9066	0.116875	27
TXNL4A	0.19331	17.4677	0.134802	26
UBE2A	0.19393	49.1078	0.12826	25
UBE2D2	0.192067	53.6868	0.116039	26
UBE2F	0.187569	25.2519	0.145322	24
UBE2K	0.190844	29.046	0.127567	26
UBE2L3	0.1826	57.3137	0.124703	26
UBE2V1	0.176638	54.4952	0.120832	25
UBE3B	0.188636	15.507	0.132098	26
UBE3C	0.189855	30.6613	0.14513	24
UBL4A	0.198242	36.6776	0.145723	27
UBL5	0.19059	292.439	0.130524	27
UBQLN1	0.198603	66.387	0.142142	24
UCHL5	0.181111	9.34113	0.137828	26
UFC1	0.190269	76.7734	0.123357	26
UGGT1	0.199497	12.0228	0.152282	24
URM1	0.182157	31.4564	0.118739	27
USE1	0.19521	19.3069	0.142304	25
USP10	0.188115	28.0493	0.135037	25
USP39	0.194411	28.5526	0.122503	27
USP7	0.19669	49.6389	0.116899	26
VCP	0.193249	137.25	0.141074	25
VPS29	0.195875	44.8879	0.133391	25
VPS4A	0.187251	57.127	0.108974	27
VPS72	0.196647	41.8445	0.129733	24
XPNPEP1	0.197727	32.3384	0.131277	25
YIPF3	0.186164	86.9493	0.110981	27
YKT6	0.189425	53.1949	0.138533	26
YME1L1	0.182129	36.7075	0.134373	25
ZBTB8OS	0.190433	13.6871	0.119831	27
ZC3H15	0.184428	43.3916	0.143594	24
ZMAT2	0.179402	84.8363	0.123742	26
ZNF622	0.192474	32.8783	0.148791	23
ZNF787	0.178607	17.3047	0.145226	24

## Sheet: 529_Hkgenes_Gini_index-tissue
Gene_symbol	Gini_index-subject	Average_Expression_TPM	Gini_index-tissue_average	Count_of _tissues_with_Gini_index-tissue<=0.2
AAMP	0.191048	111.791	0.114173	27
ABCB7	0.198319	17.2698	0.1395	27
ABHD17A	0.260374	68.5854	0.138983	27
ABT1	0.227201	16.8294	0.130384	27
ACOT8	0.205042	21.917	0.12887	27
ACP1	0.193208	46.7128	0.12088	27
ACSF3	0.224111	9.04482	0.138729	27
ADIPOR1	0.237554	93.2086	0.122106	27
ADNP	0.227778	33.4135	0.132745	27
AGO1	0.237975	9.39836	0.139258	27
AIMP1	0.190627	32.7281	0.120088	27
AK2	0.201342	41.6694	0.12069	27
AKR7A2	0.207999	56.4191	0.149026	27
AKT1S1	0.191497	23.8938	0.127667	27
ALKBH1	0.227962	9.07141	0.146919	27
ANAPC11	0.19924	41.2038	0.128511	27
ANAPC2	0.249172	42.0234	0.130814	27
ANKHD1	0.215099	40.2237	0.129295	27
ANP32A	0.232389	29.5018	0.137144	27
AP1G1	0.20624	25.9496	0.126221	27
APEX1	0.222948	111.915	0.149781	27
ARAF	0.200615	51.1651	0.110135	27
ARF5	0.219637	159.29	0.117706	27
ARFGAP2	0.189709	71.4023	0.11946	27
ARHGAP17	0.277923	41.2926	0.138255	27
ASCC2	0.218897	38.2785	0.122985	27
ATG5	0.227048	12.3601	0.137971	27
ATMIN	0.247809	22.1102	0.149437	27
ATP5D	0.236222	187.799	0.1407	27
ATP5E	0.198372	79.7682	0.13203	27
ATP5G2	0.17297	155.419	0.125925	27
ATP5SL	0.177336	35.4163	0.125654	27
ATRAID	0.241054	127.981	0.125743	27
AURKAIP1	0.234189	91.966	0.130004	27
BABAM1	0.163546	63.1154	0.113291	27
BAG6	0.209886	110.057	0.113355	27
BAP1	0.261308	66.0799	0.117722	27
BRAT1	0.278298	47.381	0.142657	27
BRD2	0.239167	122.221	0.124691	27
BRD9	0.223253	23.126	0.125004	27
BRF1	0.260443	14.7386	0.137265	27
BSDC1	0.222775	50.6431	0.132451	27
BTBD2	0.248186	72.3368	0.144569	27
C11orf57	0.202909	17.517	0.138077	27
C14orf2	0.19011	45.8718	0.119453	27
C18orf32	0.248755	18.7709	0.121395	27
C1orf174	0.236196	18.7716	0.140771	27
C1orf52	0.230125	13.6772	0.136449	27
C21orf59	0.280106	33.8735	0.137475	27
C8orf76	0.201373	17.5569	0.132174	27
C9orf78	0.18689	25.3797	0.118909	27
CACTIN	0.237587	21.6696	0.13819	27
CARS2	0.204601	23.4965	0.131252	27
CCAR1	0.223192	34.3935	0.143166	27
CCAR2	0.229744	51.9804	0.119196	27
CCDC12	0.226086	49.7965	0.128036	27
CCDC22	0.217793	21.3265	0.126959	27
CCDC97	0.232545	23.0818	0.129957	27
CCNC	0.241464	20.1346	0.141925	27
CDC42BPB	0.217301	54.4385	0.125145	27
CDKAL1	0.235469	6.10121	0.136671	27
CHCHD1	0.18891	28.5659	0.131597	27
CHCHD5	0.258567	7.19252	0.145847	27
CHCHD7	0.249918	20.3362	0.140544	27
CHID1	0.259991	21.8322	0.141366	27
CHMP1A	0.219536	80.1603	0.121205	27
CHTF8	0.222576	42.5425	0.144707	27
CHTOP	0.208084	37.8208	0.126185	27
CIAO1	0.17787	43.5676	0.123567	27
CINP	0.183586	12.2835	0.117983	27
CLK3	0.254914	11.4167	0.141388	27
CLPX	0.216316	21.7932	0.138993	27
CNEP1R1	0.254495	8.69151	0.146023	27
CNOT2	0.263034	11.9942	0.13237	27
COA3	0.200706	70.2818	0.1425	27
COG8	0.208198	13.0167	0.12161	27
COMMD3	0.188611	35.94	0.135344	27
COMMD4	0.265451	21.1225	0.132866	27
COMMD5	0.208174	16.5043	0.129041	27
COQ5	0.206446	28.6104	0.136264	27
COX15	0.200601	19.9992	0.141495	27
COX16	0.167655	32.2606	0.127873	27
COX19	0.246972	11.0997	0.150186	27
COX4I1	0.17499	189.643	0.11001	27
COX5B	0.244849	222.11	0.130295	27
COX6C	0.208848	79.3655	0.1363	27
COX7A2L	0.228398	28.3996	0.128468	27
COX7C	0.209647	196.791	0.127769	27
CPSF7	0.238318	74.4591	0.130399	27
CSNK2A1	0.172885	31.4163	0.118687	27
CSNK2B	0.24053	230.705	0.116891	27
CSTF1	0.223704	11.2065	0.136832	27
CTBP1	0.218037	36.2759	0.120005	27
CTCF	0.219211	30.5374	0.13655	27
CTDNEP1	0.198794	139.956	0.109014	27
CUTA	0.262455	147.235	0.127168	27
CWC15	0.213848	59.7994	0.127007	27
DCTN5	0.222182	16.7597	0.124503	27
DDA1	0.214573	22.226	0.120125	27
DDX41	0.221147	46.6669	0.126191	27
DDX42	0.209688	71.6768	0.130617	27
DDX49	0.202026	38.3814	0.130191	27
DESI2	0.306042	19.9854	0.145899	27
DHPS	0.218679	69.2962	0.143496	27
DHX30	0.257122	36.4641	0.132044	27
DLST	0.170477	95.1041	0.112666	27
DNAJA3	0.196388	37.0638	0.131177	27
DNAJB12	0.20129	24.7085	0.113807	27
DNAJC16	0.208025	6.81246	0.144281	27
DNAJC17	0.251543	9.14102	0.127058	27
DPM1	0.188468	51.4864	0.129389	27
DPM3	0.244894	55.8082	0.141313	27
DPY30	0.230293	34.9225	0.138178	27
DR1	0.242228	11.3037	0.139708	27
DUSP11	0.275774	13.0008	0.147516	27
DVL1	0.246561	80.8293	0.140148	27
E4F1	0.26632	33.7184	0.135202	27
EBAG9	0.213162	12.7849	0.131209	27
ECI1	0.253179	41.9081	0.127669	27
ECSIT	0.202446	42.8072	0.13988	27
EDC3	0.275893	16.8053	0.131293	27
EDC4	0.252479	49.1331	0.136195	27
EDF1	0.177133	281.618	0.118167	27
EEFSEC	0.232639	23.3929	0.133018	27
EFCAB14	0.232119	47.273	0.135786	27
EIF1AD	0.214502	15.6722	0.136217	27
EIF2AK1	0.181395	47.9047	0.122209	27
EIF2B1	0.205545	42.7864	0.121212	27
EIF2B5	0.200403	45.4692	0.132388	27
ELOB	0.217327	216.979	0.128811	27
ELOF1	0.310835	23.3904	0.136636	27
ELP5	0.329158	32.671	0.122545	27
ERAL1	0.171651	47.3165	0.116965	27
ERGIC3	0.253249	125.995	0.120172	27
ERVK3-1	0.245435	28.6051	0.137327	27
EWSR1	0.21313	175.545	0.121461	27
EXOC4	0.195972	15.8002	0.134299	27
EXOSC10	0.287095	59.5126	0.134326	27
EXOSC7	0.255883	26.8991	0.132392	27
EYA3	0.26532	11.4444	0.143803	27
FAM160A2	0.299867	37.6225	0.153397	27
FAM174A	0.252282	27.7375	0.149185	27
FAM192A	0.221829	41.0586	0.114713	27
FAM32A	0.201617	78.4311	0.118615	27
FASTK	0.202555	78.5601	0.13364	27
FBRSL1	0.241813	26.349	0.143973	27
FBXO3	0.217933	11.9942	0.136916	27
FBXO38	0.214602	19.5132	0.140083	27
FBXO7	0.314447	78.2175	0.120399	27
FBXW2	0.232799	18.386	0.127332	27
FIS1	0.187957	110.559	0.125762	27
FKBP15	0.258746	15.377	0.137638	27
FOXJ3	0.227142	25.8035	0.136778	27
FOXRED1	0.221635	21.8413	0.143975	27
G6PC3	0.294091	53.7649	0.150513	27
GABARAP	0.199036	310.039	0.120369	27
GFER	0.228285	17.0908	0.141914	27
GID8	0.261263	31.6675	0.120734	27
GLRX5	0.209738	33.0121	0.131722	27
GMPR2	0.252901	41.4987	0.128808	27
GNPTG	0.254538	69.7204	0.123473	27
GOLGA1	0.213835	20.8558	0.13134	27
GOLGA2	0.254785	58.8298	0.13007	27
GORASP1	0.215815	33.6621	0.1183	27
GOSR1	0.197185	11.9248	0.12347	27
GPBP1	0.260528	45.0422	0.139061	27
GPBP1L1	0.222369	36.415	0.123042	27
GPS1	0.199137	71.2562	0.114603	27
GRSF1	0.189553	25.6215	0.123039	27
GSTK1	0.25378	79.7021	0.136936	27
GTF3C1	0.2864	34.5085	0.140724	27
GTF3C5	0.232738	42.4116	0.131052	27
GTPBP10	0.221247	3.56257	0.151428	27
GTPBP6	0.206362	70.4839	0.137459	27
HARS2	0.216565	36.7655	0.132228	27
HDAC3	0.20636	59.9807	0.113967	27
HDAC8	0.24123	6.14161	0.127708	27
HDDC2	0.222112	36.9968	0.133429	27
HIGD2A	0.192952	186.139	0.12852	27
HINT1	0.166072	159.996	0.127189	27
HNRNPA2B1	0.229107	458.309	0.138433	27
HNRNPD	0.229307	112.114	0.131408	27
HNRNPL	0.207203	166.345	0.119675	27
HSPA14	0.246834	13.7926	0.149276	27
HSPB11	0.341764	10.8148	0.153991	27
IDH3B	0.162526	95.6096	0.110791	27
IER3IP1	0.187323	16.7358	0.134582	27
INTS14	0.239803	21.5785	0.127723	27
ISCA2	0.240505	11.0092	0.135223	27
IST1	0.206987	57.793	0.111305	27
JTB	0.198183	176.353	0.12647	27
KIAA0141	0.23321	40.8606	0.135429	27
KIAA1191	0.22518	57.6115	0.136195	27
KIAA2013	0.214262	43.8194	0.130186	27
KIN	0.258908	5.70296	0.146482	27
KLHL12	0.249591	24.1419	0.1325	27
KMT5A	0.313616	27.538	0.134146	27
KMT5B	0.250493	17.4182	0.134073	27
KRIT1	0.232029	18.7139	0.143481	27
LAMTOR1	0.212504	69.2264	0.12075	27
LAMTOR2	0.175175	35.5911	0.135055	27
LAMTOR3	0.232983	19.4781	0.136763	27
LAMTOR4	0.290747	93.0287	0.137504	27
LARP4B	0.202369	18.2872	0.124651	27
LINC00493	0.186853	40.6144	0.131249	27
LRRC14	0.275072	20.4773	0.151934	27
LSM14B	0.248414	35.6981	0.124491	27
LSM3	0.177121	19.2737	0.129306	27
LSM4	0.223896	46.4643	0.141478	27
LSM5	0.190698	11.6045	0.136971	27
LSM6	0.261515	7.32334	0.147411	27
LUC7L2	0.257023	73.2318	0.136121	27
MAEA	0.225946	37.399	0.129626	27
MAPK1	0.221031	26.4917	0.136164	27
MAPKAPK5	0.219049	9.63029	0.121334	27
MARCH5	0.230223	20.371	0.145469	27
MARK3	0.200291	43.7415	0.116975	27
MAVS	0.226068	26.2042	0.149205	27
MBD1	0.250192	41.2438	0.130572	27
MCEE	0.209762	15.5802	0.151534	27
MCRS1	0.197006	47.1316	0.118965	27
MED14	0.250032	12.7334	0.150102	27
MED6	0.208385	14.2219	0.129863	27
METTL10	0.275436	9.44289	0.150564	27
METTL2A	0.176858	6.48008	0.135501	27
METTL2B	0.18094	6.68985	0.135307	27
MFSD11	0.206615	11.2522	0.12671	27
MPP5	0.263195	11.6465	0.152042	27
MRGBP	0.374499	21.3666	0.13568	27
MRM3	0.211801	19.1768	0.132373	27
MRPL16	0.174999	50.3032	0.121623	27
MRPL2	0.159998	30.7466	0.116981	27
MRPL20	0.168124	69.3195	0.126538	27
MRPL38	0.173373	52.2027	0.120438	27
MRPL4	0.190884	34.3002	0.137263	27
MRPL40	0.248754	27.961	0.135355	27
MRPL42	0.219527	5.13055	0.136076	27
MRPL43	0.209625	41.982	0.119489	27
MRPL49	0.243766	57.6262	0.134511	27
MRPL57	0.199147	30.5942	0.133658	27
MRPS15	0.246254	36.9072	0.135952	27
MRPS2	0.161484	28.3488	0.129844	27
MRPS21	0.210946	71.9693	0.124016	27
MRPS24	0.18669	87.0023	0.127206	27
MRPS26	0.22179	72.1888	0.136834	27
MRPS31	0.207672	16.6246	0.14263	27
MRPS34	0.192124	84.7166	0.142477	27
MRPS36	0.183638	23.7818	0.131175	27
MRPS7	0.18518	37.3597	0.124406	27
MTG2	0.230026	15.529	0.136124	27
MTIF3	0.21413	52.849	0.133843	27
MTPAP	0.261148	7.77628	0.138427	27
MTX2	0.219476	34.1779	0.14123	27
MYNN	0.224539	7.43922	0.136238	27
N4BP1	0.282302	19.3559	0.127286	27
NAA35	0.231674	13.5007	0.138457	27
NAA38	0.23867	49.0249	0.145898	27
NAA60	0.219935	28.88	0.116097	27
NAP1L4	0.198907	74.6468	0.113811	27
NAXE	0.197654	53.7959	0.136807	27
NCAPH2	0.25836	40.275	0.132023	27
NCBP2-AS2	0.198509	33.1591	0.158075	27
NCOA6	0.232172	14.3411	0.131631	27
NCOR1	0.206209	21.8503	0.129777	27
NDUFA10	0.17814	39.037	0.112765	27
NDUFA2	0.170684	49.1058	0.117365	27
NDUFA7	0.242407	58.5779	0.133742	27
NDUFAF3	0.370993	76.8653	0.13899	27
NDUFB1	0.227565	64.6752	0.136563	27
NDUFB10	0.256674	162.027	0.126126	27
NDUFB11	0.217904	173.161	0.127055	27
NDUFB2	0.249024	40.0597	0.143521	27
NDUFB5	0.200757	24.6469	0.134863	27
NDUFB6	0.201762	46.6275	0.13991	27
NDUFB7	0.183385	237.847	0.134521	27
NDUFC2	0.217705	51.8669	0.134087	27
NDUFS3	0.193908	44.7728	0.122468	27
NDUFS6	0.188411	53.9254	0.136904	27
NDUFV1	0.173091	156.851	0.120212	27
NDUFV2	0.21644	64.4974	0.125277	27
NDUFV3	0.202217	14.5896	0.122718	27
NELFCD	0.251532	69.6032	0.133735	27
NFATC2IP	0.2477	32.5643	0.137298	27
NFS1	0.214389	16.6127	0.124267	27
NFYC	0.190179	28.0251	0.116886	27
NIT1	0.23995	27.3181	0.132666	27
NONO	0.223453	112.161	0.128636	27
NOSIP	0.237982	46.161	0.123607	27
NRDE2	0.245816	5.50311	0.140346	27
NSD2	0.293998	8.59121	0.15482	27
NSUN2	0.196961	42.2561	0.137795	27
NUB1	0.211173	33.1896	0.124602	27
NUBP2	0.194646	27.8769	0.131772	27
NUDCD2	0.2067	5.61266	0.131206	27
NUMB	0.265121	27.8503	0.122601	27
OARD1	0.275739	12.5141	0.146671	27
OAZ1	0.184659	626.475	0.12641	27
OCIAD1	0.190381	72.3187	0.121389	27
OGFOD3	0.251702	13.6363	0.130448	27
OXA1L	0.177268	77.6989	0.12054	27
OXSR1	0.217859	25.4195	0.137507	27
PABPN1	0.280622	186.659	0.145406	27
PAPD4	0.255251	25.5402	0.140544	27
PARL	0.189691	44.987	0.130658	27
PCYT1A	0.217548	25.0782	0.127305	27
PDPK1	0.203224	14.5873	0.130661	27
PDXDC1	0.245696	48.242	0.134213	27
PEX2	0.197695	15.0007	0.131759	27
PGGT1B	0.223506	5.31599	0.137874	27
PGRMC2	0.282887	40.2462	0.133766	27
PHB2	0.190658	184.821	0.121261	27
PI4KB	0.247807	57.7007	0.126382	27
PIGC	0.265174	10.4278	0.136335	27
PIGH	0.240774	20.6313	0.142283	27
PIH1D1	0.206805	53.0689	0.127436	27
PIN4	0.222133	8.05414	0.142034	27
PKN2	0.271957	20.4839	0.153674	27
PMF1	0.2128	47.335	0.127445	27
PMPCA	0.169553	39.5557	0.109854	27
PMPCB	0.191767	46.2083	0.125527	27
PMVK	0.236963	63.7733	0.141674	27
POLDIP2	0.207125	102.028	0.108347	27
POLR2C	0.198153	55.3379	0.121411	27
POLR2J	0.173983	46.0727	0.12174	27
PPCS	0.225102	37.0756	0.138295	27
PPFIA1	0.257012	16.5032	0.140725	27
PPP2CA	0.194528	49.0502	0.14139	27
PPP4C	0.230318	73.0766	0.126054	27
PPP4R3B	0.219961	22.0697	0.137828	27
PPP6C	0.199036	33.4096	0.12178	27
PPP6R2	0.237964	53.7965	0.1212	27
PQBP1	0.208493	61.4306	0.127546	27
PRKCSH	0.227243	119.879	0.12462	27
PROSER1	0.251088	17.2451	0.136309	27
PRPF31	0.206698	53.7543	0.120938	27
PRPF40A	0.229614	22.436	0.136401	27
PRPF6	0.231477	75.974	0.133065	27
PSMC6	0.181486	25.6424	0.124911	27
PSMD9	0.204462	22.4567	0.114841	27
PTCD1	0.204972	8.11375	0.1368	27
PTGES2	0.233828	46.368	0.148831	27
PTPMT1	0.276118	17.1086	0.135502	27
PYM1	0.279279	24.0748	0.133023	27
QARS	0.212356	91.7568	0.122673	27
QRICH1	0.229773	46.7874	0.123304	27
RAB14	0.22936	62.7232	0.121339	27
RAB1B	0.178707	171.723	0.11011	27
RAB22A	0.240656	11.1551	0.130428	27
RAB2A	0.214372	54.341	0.132899	27
RAB4A	0.20468	35.3249	0.146527	27
RABL6	0.218665	51.3451	0.118969	27
RAF1	0.215593	92.4654	0.116558	27
RALGAPB	0.223627	19.881	0.134599	27
RALY	0.231498	41.7101	0.109603	27
RARS2	0.225523	28.7853	0.122939	27
RBAK	0.235507	8.20528	0.1503	27
RBM17	0.236299	45.5302	0.128074	27
RBM22	0.225211	35.067	0.123899	27
RBM23	0.261068	14.7643	0.132231	27
RBX1	0.175285	67.2132	0.125288	27
RCC1L	0.201626	31.4322	0.13016	27
RCHY1	0.223432	12.0933	0.136028	27
RER1	0.189543	61.0628	0.111	27
RFXANK	0.258047	35.6887	0.130761	27
RMDN1	0.23413	18.5042	0.146205	27
RNF121	0.208442	15.1047	0.125009	27
RPS6KB2	0.312103	55.9398	0.130946	27
RSPRY1	0.234938	16.1144	0.129604	27
RSRC2	0.221129	46.247	0.131037	27
RTCA	0.163588	20.397	0.131342	27
RXRB	0.237163	66.3236	0.132452	27
SAP30BP	0.240039	30.8707	0.122544	27
SART3	0.224805	26.0349	0.125791	27
SCAF4	0.233303	28.6163	0.130517	27
SCO1	0.183572	7.48394	0.133839	27
SCYL1	0.19086	77.989	0.12307	27
SCYL2	0.207929	18.3021	0.141853	27
SDCCAG8	0.288998	9.36519	0.147412	27
SDF2	0.221133	27.2225	0.121646	27
SDF4	0.215511	141.919	0.122324	27
SDHAF2	0.178208	25.2536	0.115647	27
SDHC	0.168448	12.8867	0.1161	27
SELENOT	0.219933	36.923	0.13874	27
SEM1	0.200422	12.5406	0.128829	27
SEPHS1	0.208054	25.0186	0.120361	27
SFT2D1	0.24782	25.1526	0.130226	27
SH2B1	0.292339	39.9654	0.155417	27
SHARPIN	0.286097	63.4543	0.129476	27
SIKE1	0.210823	11.0638	0.14221	27
SLC25A38	0.255521	46.5137	0.144177	27
SLC35A4	0.198147	53.3612	0.121803	27
SLC39A9	0.218754	20.6751	0.126012	27
SLTM	0.223777	55.0619	0.125256	27
SMARCD1	0.244152	37.4497	0.123926	27
SMG7	0.254921	30.0798	0.125008	27
SMIM19	0.229066	15.0902	0.14406	27
SMIM7	0.224645	20.8129	0.116512	27
SMPD4	0.27358	34.8319	0.13505	27
SNRNP35	0.199912	12.5755	0.129401	27
SNRPD3	0.195502	67.3696	0.127154	27
SNW1	0.214428	60.297	0.119353	27
SNX5	0.293435	36.6279	0.136121	27
SP2	0.237532	20.6943	0.141663	27
SPAG7	0.199476	39.3661	0.128142	27
SPPL3	0.332278	32.0677	0.129252	27
SRSF8	0.256294	31.6024	0.139824	27
SSU72	0.166292	47.6398	0.105386	27
STAMBP	0.216789	11.1882	0.123692	27
STK11	0.259785	34.3408	0.138009	27
STK25	0.238678	55.75	0.120924	27
STRN4	0.263058	48.1802	0.124091	27
SUGP1	0.2492	22.523	0.127194	27
SUMO1	0.193048	61.6873	0.131924	27
SUPT4H1	0.18412	60.7773	0.11636	27
SUPV3L1	0.198155	21.8934	0.13183	27
SURF1	0.179848	48.0852	0.130053	27
SUZ12	0.249455	17.471	0.14578	27
SYNJ2BP	0.224122	15.3733	0.146735	27
TADA2B	0.214755	16.7289	0.133749	27
TAF11	0.223364	45.6391	0.135218	27
TAF15	0.209526	104.597	0.132293	27
TAF4	0.262221	12.0396	0.133979	27
TAOK2	0.276757	32.0984	0.134222	27
TARDBP	0.22888	76.2077	0.131632	27
TBC1D13	0.231242	26.7458	0.140801	27
TBCE	0.206824	21.592	0.126314	27
TBP	0.270942	17.706	0.132837	27
TCF25	0.21387	61.9512	0.115969	27
TEX261	0.22233	64.1811	0.130107	27
TFG	0.192398	42.3237	0.123459	27
THAP12	0.249066	26.4547	0.14739	27
THAP4	0.167426	39.3463	0.118151	27
TIMM13	0.206487	59.9288	0.152912	27
TIMM17B	0.176033	30.5502	0.127647	27
TIMM22	0.182653	14.6334	0.134481	27
TIMM29	0.189327	14.919	0.12534	27
TIMM50	0.21956	22.7107	0.130197	27
TM2D1	0.248787	11.9862	0.132544	27
TM9SF4	0.19892	43.4617	0.111767	27
TMA7	0.200175	250.491	0.132842	27
TMBIM4	0.260855	35.5055	0.134695	27
TMED1	0.204832	33.8693	0.128906	27
TMED4	0.264026	61.4585	0.120022	27
TMEM11	0.2381	15.3758	0.119423	27
TMEM128	0.26853	23.7344	0.141234	27
TMEM129	0.229411	45.6493	0.134596	27
TMEM14B	0.219291	17.4377	0.136659	27
TMEM18	0.250896	17.9357	0.141017	27
TMEM203	0.180523	47.268	0.118735	27
TMEM219	0.232011	80.4245	0.130952	27
TMEM222	0.241123	39.8049	0.132386	27
TMEM248	0.244449	56.3057	0.120386	27
TMEM261	0.192041	22.6739	0.138117	27
TMEM69	0.207064	18.9602	0.142331	27
TOMM6	0.193523	235.22	0.121828	27
TOP3A	0.246595	10.7223	0.135585	27
TPRA1	0.254057	28.2388	0.142639	27
TRAPPC13	0.216927	14.8406	0.14046	27
TRAPPC2L	0.25076	20.3567	0.135777	27
TRAPPC3	0.226617	33.7189	0.118814	27
TRAPPC9	0.210903	13.4263	0.134031	27
TRIM41	0.254279	30.9059	0.131577	27
TRMU	0.229253	14.4683	0.142165	27
TRPC4AP	0.195532	92.7358	0.119217	27
TRPT1	0.237941	56.4085	0.133931	27
TSC2	0.289542	52.1333	0.140325	27
TSR3	0.174494	65.8156	0.135733	27
TUBGCP2	0.207321	34.4285	0.116931	27
TUFM	0.150176	153.184	0.118426	27
TUSC2	0.215659	36.0533	0.131427	27
TXN2	0.175663	73.9066	0.116875	27
UBA5	0.208142	27.9688	0.13094	27
UBAC2	0.224358	26.3531	0.115256	27
UBAP2	0.265513	22.7591	0.12712	27
UBE2E3	0.213573	44.175	0.135867	27
UBE2J2	0.243454	27.8338	0.122216	27
UBE2Z	0.224919	55.7992	0.129418	27
UBL4A	0.198242	36.6776	0.145723	27
UBL5	0.19059	292.439	0.130524	27
UBN1	0.25932	21.207	0.133397	27
UBQLN4	0.222355	37.4947	0.158924	27
UBR2	0.210206	19.198	0.13755	27
UBXN6	0.240876	175.62	0.128289	27
UNC50	0.241736	34.7094	0.12499	27
UPF1	0.22145	49.7214	0.124809	27
UQCR10	0.252499	107.507	0.13889	27
UQCR11	0.219949	67.6768	0.127857	27
URM1	0.182157	31.4564	0.118739	27
USF2	0.209777	117.019	0.131909	27
USP39	0.194411	28.5526	0.122503	27
VPS11	0.239598	38.7992	0.132051	27
VPS25	0.226628	45.7817	0.13628	27
VPS26B	0.248055	35.0985	0.125026	27
VPS28	0.229839	92.1755	0.132285	27
VPS39	0.210921	51.2436	0.124967	27
VPS4A	0.187251	57.127	0.108974	27
VPS51	0.220905	69.9069	0.140765	27
VPS52	0.210147	37.2344	0.133297	27
VPS54	0.245712	19.7952	0.135382	27
VRK3	0.365843	19.7391	0.136027	27
VTI1B	0.212322	31.5026	0.133966	27
WDR20	0.246583	8.37582	0.116138	27
WDR24	0.260996	14.9744	0.138116	27
WDR37	0.231086	15.9486	0.142053	27
WDR83OS	0.207182	70.2644	0.121818	27
WIPI2	0.230494	34.2736	0.122082	27
WRNIP1	0.214489	28.4447	0.1219	27
XIAP	0.206813	11.3429	0.138816	27
XPO7	0.229675	33.2914	0.130309	27
YIPF3	0.186164	86.9493	0.110981	27
YIPF4	0.208535	10.5657	0.136979	27
YIPF6	0.221944	13.0569	0.127121	27
YTHDF2	0.211031	34.9525	0.131047	27
ZBTB8OS	0.190433	13.6871	0.119831	27
ZCCHC4	0.241193	5.17059	0.155025	27
ZDHHC5	0.268483	40.7839	0.13382	27
ZDHHC6	0.256816	25.8553	0.137004	27
ZFAND6	0.229285	43.2275	0.126871	27
ZFPL1	0.212643	36.1395	0.121195	27
ZNF131	0.250763	9.92598	0.137584	27
ZNF207	0.236878	30.2896	0.135578	27
ZNF282	0.233502	22.4704	0.13926	27
ZNF3	0.229334	16.8078	0.128593	27
ZNF672	0.203544	24.0057	0.135092	27
ZNF7	0.245209	10.1662	0.135897	27
ZNF764	0.253903	7.90738	0.14639	27
ZNF768	0.216803	44.7424	0.144197	27
ZNHIT1	0.207684	26.9685	0.116384	27
ZNHIT3	0.212869	21.0129	0.135404	27

## Sheet: 118_Hkgenes_Overlapped
Gene_symbol	Gini_index-subject	Average_Expression_TPM	Gini_index-tissue_average	Count_of _tissues_with_Gini_index-tissue<=0.2
AAMP	0.191048	111.791	0.114173	27
ABCB7	0.198319	17.2698	0.1395	27
ACP1	0.193208	46.7128	0.12088	27
AIMP1	0.190627	32.7281	0.120088	27
AKT1S1	0.191497	23.8938	0.127667	27
ANAPC11	0.19924	41.2038	0.128511	27
ARFGAP2	0.189709	71.4023	0.11946	27
ATP5E	0.198372	79.7682	0.13203	27
ATP5G2	0.17297	155.419	0.125925	27
ATP5SL	0.177336	35.4163	0.125654	27
BABAM1	0.163546	63.1154	0.113291	27
C14orf2	0.19011	45.8718	0.119453	27
C9orf78	0.18689	25.3797	0.118909	27
CHCHD1	0.18891	28.5659	0.131597	27
CIAO1	0.17787	43.5676	0.123567	27
CINP	0.183586	12.2835	0.117983	27
COMMD3	0.188611	35.94	0.135344	27
COX16	0.167655	32.2606	0.127873	27
COX4I1	0.17499	189.643	0.11001	27
CSNK2A1	0.172885	31.4163	0.118687	27
CTDNEP1	0.198794	139.956	0.109014	27
DLST	0.170477	95.1041	0.112666	27
DNAJA3	0.196388	37.0638	0.131177	27
DPM1	0.188468	51.4864	0.129389	27
EDF1	0.177133	281.618	0.118167	27
EIF2AK1	0.181395	47.9047	0.122209	27
ERAL1	0.171651	47.3165	0.116965	27
EXOC4	0.195972	15.8002	0.134299	27
FIS1	0.187957	110.559	0.125762	27
GABARAP	0.199036	310.039	0.120369	27
GOSR1	0.197185	11.9248	0.12347	27
GPS1	0.199137	71.2562	0.114603	27
GRSF1	0.189553	25.6215	0.123039	27
HIGD2A	0.192952	186.139	0.12852	27
HINT1	0.166072	159.996	0.127189	27
IDH3B	0.162526	95.6096	0.110791	27
IER3IP1	0.187323	16.7358	0.134582	27
JTB	0.198183	176.353	0.12647	27
LAMTOR2	0.175175	35.5911	0.135055	27
LINC00493	0.186853	40.6144	0.131249	27
LSM3	0.177121	19.2737	0.129306	27
LSM5	0.190698	11.6045	0.136971	27
MCRS1	0.197006	47.1316	0.118965	27
METTL2A	0.176858	6.48008	0.135501	27
METTL2B	0.18094	6.68985	0.135307	27
MRPL16	0.174999	50.3032	0.121623	27
MRPL2	0.159998	30.7466	0.116981	27
MRPL20	0.168124	69.3195	0.126538	27
MRPL38	0.173373	52.2027	0.120438	27
MRPL4	0.190884	34.3002	0.137263	27
MRPL57	0.199147	30.5942	0.133658	27
MRPS2	0.161484	28.3488	0.129844	27
MRPS24	0.18669	87.0023	0.127206	27
MRPS34	0.192124	84.7166	0.142477	27
MRPS36	0.183638	23.7818	0.131175	27
MRPS7	0.18518	37.3597	0.124406	27
NAP1L4	0.198907	74.6468	0.113811	27
NAXE	0.197654	53.7959	0.136807	27
NCBP2-AS2	0.198509	33.1591	0.158075	27
NDUFA10	0.17814	39.037	0.112765	27
NDUFA2	0.170684	49.1058	0.117365	27
NDUFB7	0.183385	237.847	0.134521	27
NDUFS3	0.193908	44.7728	0.122468	27
NDUFS6	0.188411	53.9254	0.136904	27
NDUFV1	0.173091	156.851	0.120212	27
NFYC	0.190179	28.0251	0.116886	27
NSUN2	0.196961	42.2561	0.137795	27
NUBP2	0.194646	27.8769	0.131772	27
OAZ1	0.184659	626.475	0.12641	27
OCIAD1	0.190381	72.3187	0.121389	27
OXA1L	0.177268	77.6989	0.12054	27
PARL	0.189691	44.987	0.130658	27
PEX2	0.197695	15.0007	0.131759	27
PHB2	0.190658	184.821	0.121261	27
PMPCA	0.169553	39.5557	0.109854	27
PMPCB	0.191767	46.2083	0.125527	27
POLR2C	0.198153	55.3379	0.121411	27
POLR2J	0.173983	46.0727	0.12174	27
PPP2CA	0.194528	49.0502	0.14139	27
PPP6C	0.199036	33.4096	0.12178	27
PSMC6	0.181486	25.6424	0.124911	27
RAB1B	0.178707	171.723	0.11011	27
RBX1	0.175285	67.2132	0.125288	27
RER1	0.189543	61.0628	0.111	27
RTCA	0.163588	20.397	0.131342	27
SCO1	0.183572	7.48394	0.133839	27
SCYL1	0.19086	77.989	0.12307	27
SDHAF2	0.178208	25.2536	0.115647	27
SDHC	0.168448	12.8867	0.1161	27
SLC35A4	0.198147	53.3612	0.121803	27
SNRNP35	0.199912	12.5755	0.129401	27
SNRPD3	0.195502	67.3696	0.127154	27
SPAG7	0.199476	39.3661	0.128142	27
SSU72	0.166292	47.6398	0.105386	27
SUMO1	0.193048	61.6873	0.131924	27
SUPT4H1	0.18412	60.7773	0.11636	27
SUPV3L1	0.198155	21.8934	0.13183	27
SURF1	0.179848	48.0852	0.130053	27
TFG	0.192398	42.3237	0.123459	27
THAP4	0.167426	39.3463	0.118151	27
TIMM17B	0.176033	30.5502	0.127647	27
TIMM22	0.182653	14.6334	0.134481	27
TIMM29	0.189327	14.919	0.12534	27
TM9SF4	0.19892	43.4617	0.111767	27
TMEM203	0.180523	47.268	0.118735	27
TMEM261	0.192041	22.6739	0.138117	27
TOMM6	0.193523	235.22	0.121828	27
TRPC4AP	0.195532	92.7358	0.119217	27
TSR3	0.174494	65.8156	0.135733	27
TUFM	0.150176	153.184	0.118426	27
TXN2	0.175663	73.9066	0.116875	27
UBL4A	0.198242	36.6776	0.145723	27
UBL5	0.19059	292.439	0.130524	27
URM1	0.182157	31.4564	0.118739	27
USP39	0.194411	28.5526	0.122503	27
VPS4A	0.187251	57.127	0.108974	27
YIPF3	0.186164	86.9493	0.110981	27
ZBTB8OS	0.190433	13.6871	0.119831	27
